# Supplementary material for: Predictor role of marital conflict on maternal competency with mediating role of perceived stress and concerns during pregnancy: A structural equation model
Source: Neuropsychopharmacol Rep. 2023 Jan 24;43(1):95–102. doi: 10.1002/npr2.12309 (PMC10009430; doi:10.1002/npr2.12309)
Supplement: Supplementary file 2 — Table S2. Data information [file NPR2-43-95-s002.xlsx]

## Sheet: data availability
am1	am2	am4	am5	am6	am8	am9	am11	am12	am13	am14	am16	am17	am18	am19	am20	am21	am22	am24	am25	am26	am27	am28	am29	am30	am31	am32	am33	am34	am35	am37	am38	am39	am40	am41	bn1	bn2	bn3	bn4	bn5	bn6	bn7	bn8	bn9	bn10	bn11	bn12	cs1	cs2	cs3
5	5	5	4	5	5	3	3	5	5	5	3	4	5	4	5	5	5	4	5	4	4	1	5	3	5	4	5	3	5	3	3	1	3	5	0	0	0	1	0	0	0	1	0	1	1	0	2	2	2
5	1	5	5	5	5	1	5	5	5	5	3	5	5	5	5	5	5	5	5	5	5	5	5	5	5	5	5	5	5	5	5	5	5	5	0	2	0	1	2	2	1	3	1	3	0	0	1	1	1
4	5	3	1	3	5	5	5	3	5	4	5	4	5	3	1	2	4	3	5	5	5	5	5	5	5	5	4	3	5	5	5	5	5	4	0	0	2	1	0	3	0	0	0	0	3	1	2	1	2
4	5	5	5	3	2	5	4	5	3	4	5	3	5	2	5	5	4	3	4	5	3	3	0	0	0	0	0	0	0	0	0	0	0	0	0	0	0	0	0	0	0	0	0	0	0	0	2	3	5
5	3	5	4	5	5	5	5	4	3	4	5	5	4	5	4	5	4	5	5	4	4	5	4	5	5	2	5	4	5	5	4	4	5	4	2	1	1	1	1	2	0	2	2	2	2	1	2	2	2
5	5	5	5	5	5	5	5	5	5	5	5	5	5	5	5	5	5	5	5	5	5	5	5	5	5	1	5	5	5	5	5	5	5	3	0	0	0	0	1	1	1	0	3	1	0	0	1	1	1
4	5	4	5	5	5	3	3	5	5	3	5	3	4	5	5	4	5	3	4	3	5	5	3	5	5	4	5	3	4	4	5	2	4	2	1	1	2	1	1	3	2	2	2	2	0	0	2	2	2
5	1	3	4	5	5	5	3	5	5	1	5	4	5	5	1	5	3	4	4	5	4	4	5	4	2	3	5	5	5	5	5	3	5	5	1	0	1	1	1	3	0	0	1	1	0	0	1	2	2
1	5	5	5	5	4	5	5	5	5	5	5	5	5	5	5	5	5	5	5	5	5	5	5	5	5	5	5	5	5	5	5	3	3	1	1	3	1	3	1	0	0	0	0	1	1	0	3	2	2
5	5	5	5	5	5	5	5	5	5	5	5	5	5	5	3	5	5	5	5	5	5	5	5	5	5	3	3	5	5	5	5	4	3	3	3	1	2	1	0	2	1	1	1	2	2	0	2	2	2
5	4	5	3	5	5	3	5	3	4	5	5	5	5	4	5	4	5	4	5	5	5	4	5	4	5	4	3	3	5	5	3	3	4	1	1	2	2	1	1	2	1	2	2	2	2	1	3	2	2
5	2	5	2	5	5	3	4	5	5	4	5	5	5	5	5	5	4	5	5	5	1	5	5	5	5	1	4	5	5	5	5	5	4	5	1	2	2	1	0	1	1	1	2	3	3	0	2	2	2
5	5	5	3	5	5	5	5	5	4	5	4	5	5	5	5	5	5	5	5	5	5	4	4	5	5	5	5	5	5	5	5	4	2	5	0	1	0	0	0	1	0	0	1	3	1	0	1	2	2
4	5	4	3	5	5	5	3	5	5	5	5	5	5	4	4	5	5	5	5	5	5	5	4	4	5	4	4	5	5	5	5	2	4	2	1	1	2	1	1	2	1	2	3	3	1	0	4	4	4
3	4	4	1	4	5	5	5	1	4	5	5	4	5	4	4	3	4	2	5	4	5	4	5	3	5	4	1	2	4	4	5	1	1	2	1	0	3	2	2	1	0	3	2	2	0	0	2	2	1
5	5	5	3	5	5	4	5	2	5	5	5	5	2	3	5	5	5	5	3	5	4	5	5	5	5	5	5	5	5	5	5	5	5	3	0	1	0	0	0	0	0	0	0	1	1	0	2	4	5
4	2	4	4	5	5	5	4	4	5	5	5	5	5	3	5	3	5	3	5	4	3	3	4	4	5	3	5	2	3	5	5	3	2	3	1	1	2	1	1	0	1	3	1	3	0	0	4	4	4
5	2	5	1	5	4	5	5	2	2	5	5	4	5	5	5	4	5	5	5	4	5	5	5	4	5	5	3	5	5	4	3	1	3	5	1	1	0	0	2	1	0	0	1	2	1	1	2	2	2
5	3	4	4	5	5	3	5	5	4	5	4	4	5	5	5	5	5	5	4	4	5	5	4	5	5	3	5	5	5	5	4	3	5	4	1	2	1	2	1	1	1	1	1	2	0	0	4	2	2
5	4	5	2	5	5	4	4	3	5	5	4	5	5	5	5	5	5	5	5	5	2	4	3	5	5	2	2	5	5	4	5	4	5	4	0	1	1	0	0	2	1	1	0	1	0	0	2	2	2
5	5	5	5	5	5	5	5	5	5	5	5	5	5	5	3	5	5	5	5	5	5	5	5	5	5	5	5	5	5	5	5	3	3	1	0	1	3	2	0	3	0	0	3	3	3	3	2	2	2
5	5	5	5	5	5	5	5	5	5	5	5	5	5	5	4	5	5	4	5	5	5	5	5	5	5	5	5	5	5	4	5	5	5	5	0	1	1	0	1	1	0	0	0	1	0	0	3	2	3
3	3	5	5	5	5	4	5	5	4	4	5	5	5	5	5	5	5	4	5	5	3	5	4	5	5	4	4	4	5	5	4	3	5	3	2	1	2	3	0	2	1	2	3	0	0	0	2	1	1
4	4	5	5	5	5	5	5	5	3	5	4	5	5	4	5	4	5	3	4	5	3	5	4	4	5	4	5	5	5	5	5	3	5	3	1	2	2	1	0	1	1	1	2	3	3	0	2	2	2
5	5	5	5	5	5	5	5	5	5	5	5	5	5	5	4	5	5	4	5	5	5	5	5	5	5	5	5	5	5	5	5	5	5	5	1	2	0	0	0	3	2	0	3	3	3	0	4	2	5
5	5	5	2	4	5	5	5	5	5	5	5	5	5	5	5	3	5	4	5	5	5	5	5	5	5	3	5	5	5	5	5	3	5	4	1	1	0	1	0	0	1	0	1	1	0	0	1	1	1
5	4	5	4	3	5	4	5	5	2	3	4	4	4	5	5	5	5	3	5	4	1	4	5	4	5	1	5	5	5	5	5	3	5	3	1	1	2	2	1	2	1	1	2	2	2	0	4	2	2
5	3	5	4	5	5	5	5	5	3	5	5	5	5	3	5	5	5	4	3	4	2	5	4	5	4	3	5	4	5	5	5	3	5	3	1	1	0	1	0	2	0	0	3	3	1	0	2	2	2
5	3	5	4	5	5	5	5	5	3	5	5	5	5	3	5	5	5	4	3	4	2	5	4	5	4	3	5	4	5	5	5	3	5	3	0	3	3	1	0	3	0	0	3	0	3	0	2	2	2
5	5	5	4	5	5	5	5	4	5	5	5	5	5	5	4	5	5	5	5	5	4	5	5	5	5	4	5	5	5	5	5	5	5	3	0	1	0	1	0	2	0	0	2	1	1	0	3	2	2
5	4	5	2	5	5	4	4	2	4	3	4	4	4	4	5	5	4	4	5	5	3	5	5	5	4	3	3	3	5	5	4	1	4	5	0	0	3	0	0	0	2	3	1	2	0	0	3	2	3
5	3	5	2	5	5	5	5	5	5	5	5	5	5	5	3	5	5	4	5	4	4	5	5	3	5	3	5	4	5	4	5	3	5	4	0	2	0	1	2	2	1	3	1	3	0	0	1	2	2
5	5	5	5	5	4	5	1	5	4	5	5	5	5	4	5	5	1	5	5	2	5	5	0	0	0	0	0	0	0	0	0	0	0	0	3	0	1	2	1	0	3	2	2	1	3	1	1	4	5
4	5	4	1	5	5	3	4	5	5	5	5	5	5	3	5	3	3	3	5	4	2	4	5	3	5	3	4	5	5	5	4	2	4	2	1	1	0	0	0	1	0	1	2	2	1	0	2	2	3
5	3	4	1	5	5	3	3	2	5	5	3	3	5	2	3	3	4	2	1	2	2	2	1	1	3	1	3	3	4	3	3	4	3	2	1	2	0	2	2	1	1	1	2	3	2	1	4	4	4
3	2	3	2	3	4	1	3	2	4	1	3	3	2	4	3	5	4	3	1	1	1	2	1	3	2	4	3	2	3	3	2	2	2	3	1	1	2	2	2	1	1	2	2	2	0	0	4	4	3
4	2	4	3	5	4	3	5	3	4	3	3	5	5	4	5	5	5	5	4	4	3	3	4	5	5	2	5	3	5	5	3	2	3	3	2	2	0	1	1	1	2	0	3	3	2	0	2	2	2
5	5	5	4	5	5	4	5	5	5	5	5	5	5	5	5	5	5	3	5	5	5	5	5	5	5	4	5	5	5	5	5	2	4	1	0	0	0	1	0	1	0	0	1	1	1	0	1	2	1
2	1	3	3	3	4	3	3	2	4	2	3	4	3	3	4	5	5	3	3	3	2	3	3	3	3	2	3	2	3	3	2	2	3	2	3	3	2	2	2	1	3	1	3	3	3	3	5	4	4
5	4	4	5	5	5	5	5	5	5	5	5	4	5	5	5	5	3	4	5	5	5	4	5	5	5	5	5	5	5	4	3	1	4	2	1	1	0	0	0	1	1	0	2	3	1	0	2	1	2
3	4	4	1	5	4	4	4	4	3	3	4	3	5	3	5	3	4	3	3	4	2	4	5	2	1	3	4	2	4	5	3	2	4	3	1	1	1	1	0	1	1	1	1	0	0	1	3	2	4
5	4	5	4	5	5	5	5	4	5	5	4	5	5	4	5	5	5	5	5	5	4	4	5	5	5	4	5	5	5	5	4	1	5	2	1	1	0	0	0	1	1	0	1	2	2	0	2	2	2
5	5	5	3	5	5	4	4	5	5	5	5	5	5	4	5	5	5	5	5	5	5	4	5	5	5	2	5	5	5	5	4	1	5	1	0	1	0	1	0	1	0	0	1	1	0	0	1	2	1
4	5	3	4	5	1	4	5	3	5	2	5	5	3	4	3	5	5	5	5	3	3	1	3	5	5	2	5	2	5	5	5	1	3	3	3	3	4	1	1	1	1	1	2	2	1	1	3	2	3
4	5	5	5	5	5	1	5	5	5	4	1	5	5	1	5	2	4	5	5	5	5	4	2	5	5	4	5	5	5	5	5	2	2	2	1	2	0	0	0	3	2	0	3	3	3	0	2	2	1
5	5	5	5	5	4	5	5	4	4	5	5	5	5	5	3	5	5	5	5	5	4	5	2	5	5	5	4	3	5	5	4	4	5	3	1	2	1	1	3	2	1	0	2	3	1	3	3	2	2
3	5	3	2	4	4	5	5	3	3	4	5	5	5	4	4	4	5	3	4	4	5	4	5	5	5	4	2	3	4	5	5	1	2	2	1	1	1	1	1	1	1	1	1	1	0	1	3	2	3
5	3	5	5	5	5	5	5	5	5	5	5	5	5	5	5	5	5	5	5	5	4	5	5	5	5	5	5	5	5	5	5	5	4	3	1	1	0	1	0	0	1	0	1	1	0	0	2	2	1
3	5	4	4	3	1	5	4	2	5	3	5	4	2	5	3	4	3	1	5	5	1	5	5	5	5	1	5	5	5	5	5	2	5	2	2	0	1	1	0	2	0	1	1	0	0	1	3	3	3
5	3	4	5	5	5	3	4	5	5	5	5	3	5	5	5	3	5	5	4	4	4	5	4	5	3	4	4	3	5	5	5	3	5	2	1	1	0	0	0	0	1	0	0	1	1	0	3	1	1
4	3	5	3	5	4	4	5	4	3	2	5	5	5	5	4	5	5	5	5	5	2	5	3	4	5	4	5	5	5	5	5	1	4	3	0	1	3	2	0	3	0	0	3	3	3	3	2	2	1
5	4	3	4	5	5	3	5	4	4	5	5	5	5	5	5	5	5	4	5	4	5	4	5	4	5	1	5	4	5	5	3	3	5	5	1	1	0	1	0	2	0	0	1	0	0	0	1	1	1
3	5	5	3	5	5	5	5	5	5	5	5	5	5	5	5	5	5	4	5	5	5	5	3	5	5	3	5	5	5	5	5	4	5	3	3	3	3	3	3	3	3	3	3	3	3	1	4	4	4
5	3	4	5	5	5	3	5	5	5	5	5	4	5	5	5	4	5	5	4	4	4	5	5	5	4	4	4	3	5	5	5	3	5	2	1	1	1	1	0	1	1	0	1	2	1	0	3	2	3
4	5	5	3	4	5	4	5	3	5	3	3	5	5	5	5	4	4	4	5	5	3	5	5	4	5	4	4	4	5	5	5	2	5	3	1	1	1	1	0	1	1	0	1	2	1	0	3	2	2
5	5	5	2	5	5	5	5	5	5	5	5	5	5	5	5	5	5	5	5	5	5	5	5	5	5	4	5	5	5	5	5	4	5	3	0	0	3	2	2	3	0	3	3	3	3	0	2	2	2
5	5	5	2	5	5	5	5	4	3	3	5	5	5	5	5	5	5	5	5	5	5	5	5	5	5	5	3	4	5	5	5	5	5	5	2	2	1	2	0	0	0	0	0	2	3	0	2	2	2
4	5	5	4	5	5	3	5	5	5	5	5	5	5	4	5	5	5	5	5	5	2	5	5	5	4	4	5	4	5	5	5	4	5	3	2	2	1	1	2	1	1	1	1	2	1	1	2	2	2
4	3	4	3	5	5	3	5	5	4	5	5	5	5	3	3	5	5	5	5	5	5	5	5	5	5	3	4	4	5	5	5	4	5	4	0	3	0	0	0	0	0	0	3	0	0	0	3	2	3
5	5	3	3	5	5	4	5	3	4	5	5	5	5	5	5	5	5	5	5	5	4	4	3	5	5	3	5	4	5	5	5	5	5	2	1	1	2	1	1	3	2	2	2	2	0	0	2	2	2
5	4	4	5	5	5	4	4	4	5	5	5	5	4	5	4	3	2	4	5	4	5	3	5	4	5	2	4	5	5	4	5	2	5	3	2	2	1	2	2	3	1	1	2	2	2	0	3	4	4
5	5	4	3	5	5	4	5	3	5	5	5	5	5	5	5	5	5	5	5	5	4	4	4	5	5	3	5	4	5	5	5	4	5	4	1	1	2	1	1	3	2	2	2	2	0	0	2	2	2
5	4	4	5	5	5	5	5	3	5	5	5	5	5	5	5	5	5	4	5	5	5	4	3	5	5	2	3	4	5	5	5	3	5	5	1	1	2	1	1	0	1	3	1	3	0	0	2	2	2
5	3	4	5	5	5	3	5	5	5	5	5	4	5	5	5	4	5	5	4	4	4	5	5	5	4	4	4	3	5	5	5	3	5	2	1	1	0	0	0	2	2	1	2	1	1	0	4	2	2
5	5	5	5	5	5	4	5	5	5	5	5	5	5	5	5	4	5	5	5	4	5	5	5	5	5	5	5	5	5	5	5	5	5	3	1	1	1	2	1	2	1	2	2	3	1	0	2	1	2
4	4	5	2	5	4	2	5	5	4	5	4	5	5	3	5	5	5	4	5	5	4	5	3	4	4	5	4	4	5	5	2	2	5	1	0	1	2	1	0	2	1	1	1	2	1	0	3	3	2
5	5	5	5	5	5	5	5	5	5	5	5	5	5	5	5	5	5	5	5	5	5	5	5	5	5	4	5	5	5	5	5	5	5	5	2	2	2	2	2	1	1	2	2	2	1	0	4	4	2
5	5	5	5	5	5	5	5	5	5	5	5	5	5	5	5	5	5	5	5	5	5	5	5	5	5	5	5	5	5	5	5	5	5	5	0	1	3	0	1	1	0	0	3	3	2	0	1	2	2
5	5	5	5	5	5	5	5	5	5	5	5	5	5	5	5	5	5	5	5	5	5	5	5	5	5	5	5	5	5	5	5	5	5	5	0	1	2	1	1	2	1	1	2	3	2	1	2	2	1
5	5	5	5	5	5	5	5	5	5	5	5	5	5	5	5	5	5	5	5	5	5	5	5	5	5	5	5	5	5	5	5	5	5	5	0	1	0	0	0	1	0	0	1	3	1	0	3	2	3
5	5	5	5	5	5	5	5	5	5	5	5	5	5	5	5	5	5	5	5	5	5	5	5	5	5	1	5	5	5	5	5	2	5	2	1	1	0	1	0	1	0	0	0	1	1	0	4	2	2
5	5	5	4	4	5	5	5	4	1	5	5	5	4	5	1	5	5	5	2	4	5	5	5	5	4	5	5	4	5	5	5	1	5	2	0	0	3	2	2	3	0	3	3	3	3	0	2	2	2
5	5	5	3	5	5	4	5	5	5	5	5	5	5	5	5	5	5	5	5	5	5	5	5	5	5	5	5	5	5	5	5	5	5	3	0	1	3	0	1	1	0	0	3	3	2	0	1	2	2
4	3	5	4	5	5	4	5	5	5	5	4	5	5	5	5	5	5	5	5	5	4	4	4	5	5	4	5	5	5	5	5	3	5	3	0	1	0	1	1	1	0	0	1	1	1	0	2	1	2
4	4	5	4	5	5	5	4	5	4	5	5	5	5	5	5	5	5	4	5	5	5	4	5	5	5	1	5	5	5	5	5	2	4	2	1	1	0	1	0	0	1	0	0	0	0	0	2	1	2
5	4	4	3	5	4	5	5	5	5	5	5	5	5	5	5	5	5	5	5	4	3	4	4	5	4	3	5	5	5	5	5	2	4	2	0	0	1	1	0	0	0	1	1	1	1	0	2	2	1
4	4	3	1	5	5	3	3	4	5	5	5	4	4	4	5	3	5	3	5	4	5	3	5	3	5	4	5	4	5	5	3	2	3	2	0	0	0	0	0	0	0	0	0	1	0	0	1	2	2
4	3	5	5	5	5	2	5	5	5	3	5	5	5	4	4	5	3	5	4	5	2	5	5	5	2	5	5	5	5	5	3	1	3	3	2	0	1	1	3	2	1	1	3	3	3	0	4	1	1
3	1	3	2	3	4	2	3	2	3	2	2	3	3	2	3	3	4	3	2	1	2	2	2	3	2	3	3	2	3	3	3	3	2	3	2	3	2	3	1	2	3	1	2	3	3	2	5	4	4
3	2	3	3	2	4	2	3	3	4	2	3	3	4	3	3	3	4	2	1	1	2	3	2	3	3	2	3	2	3	4	2	3	3	3	1	2	2	2	1	1	2	2	2	1	0	0	4	4	5
3	5	5	4	2	5	3	3	4	4	3	4	2	4	5	3	5	3	5	4	2	4	5	3	5	0	0	0	0	0	0	0	0	0	0	0	0	0	0	0	0	0	0	0	0	0	0	5	3	2
3	1	3	2	4	4	2	3	3	4	2	3	3	3	4	4	4	4	3	3	2	2	2	1	3	4	2	3	2	3	3	3	4	3	4	1	1	2	2	1	1	1	0	2	3	3	2	5	4	4
5	3	5	5	5	5	5	5	4	4	4	4	5	5	5	5	5	5	5	5	5	3	4	4	5	5	4	5	5	5	5	5	2	5	1	0	0	0	0	0	1	0	0	2	3	2	0	1	2	2
5	5	4	4	5	5	4	4	5	5	5	5	4	5	4	5	5	5	5	5	5	5	4	4	5	5	5	5	5	5	5	4	2	5	3	2	1	1	2	1	0	2	0	2	3	2	1	3	2	2
5	3	5	4	5	5	5	5	4	3	5	5	5	5	5	4	5	4	5	5	5	5	5	5	5	5	5	5	5	5	5	5	1	5	1	0	1	1	2	0	2	1	0	3	1	3	0	2	2	2
5	5	4	4	5	5	5	4	5	4	5	4	5	5	3	4	5	5	5	5	3	4	5	5	5	5	5	5	5	5	5	5	5	5	5	0	2	0	1	2	2	1	3	1	3	0	0	2	4	5
5	5	4	4	5	5	5	4	5	4	5	4	5	5	3	4	5	5	5	5	3	4	5	5	5	5	5	5	5	5	5	5	5	5	5	0	0	3	0	0	0	2	3	1	2	0	0	4	2	5
5	4	5	1	4	5	1	5	4	5	5	5	5	5	4	2	5	5	5	5	4	3	5	3	3	5	3	1	3	5	5	5	1	4	2	1	3	3	3	3	3	3	3	3	3	3	3	3	3	3
5	4	5	3	5	5	5	5	4	3	5	5	5	4	5	5	5	5	4	3	5	5	4	4	5	4	3	4	4	5	5	5	1	5	1	1	2	1	2	1	3	0	0	1	1	1	0	2	1	2
3	4	5	3	3	0	4	5	3	5	5	5	5	5	5	3	5	5	4	5	5	5	5	5	5	5	5	3	5	5	5	5	5	3	5	0	0	0	0	0	1	0	0	1	0	1	0	2	2	2
4	3	5	2	5	5	4	5	5	4	4	4	5	5	3	5	5	4	4	5	4	3	5	4	5	4	5	4	3	5	5	3	3	5	2	0	3	3	1	0	3	0	0	3	0	3	0	1	2	2
3	1	4	2	5	3	4	5	2	2	2	5	5	5	5	3	5	5	4	5	5	5	5	2	1	4	5	1	1	5	5	4	2	5	5	0	1	2	2	2	0	1	2	2	2	0	0	2	3	3
3	4	5	5	5	5	5	5	4	4	4	5	3	3	1	3	4	3	3	3	4	4	4	5	1	4	1	3	2	3	3	1	1	2	3	1	3	4	2	1	1	1	5	1	3	1	1	5	3	4
3	3	3	3	4	5	2	5	5	5	5	5	5	5	5	5	5	5	5	5	5	5	5	5	5	5	5	5	5	5	5	5	5	5	5	1	1	3	3	3	1	1	3	3	3	0	0	2	1	1
5	5	4	4	5	5	4	5	5	5	5	5	5	5	5	5	5	4	4	5	4	5	5	5	5	4	5	5	5	5	5	5	3	5	3	0	1	2	1	0	1	0	0	2	2	2	1	4	2	2
2	1	1	2	2	1	1	1	3	3	2	2	2	2	1	1	3	1	1	2	2	2	1	1	3	0	0	0	0	0	0	0	0	0	0	0	0	0	0	0	0	0	0	0	0	0	0	4	4	4
5	3	5	5	5	5	5	5	5	4	5	5	5	5	5	3	5	5	5	5	5	5	5	5	5	5	5	5	5	5	5	5	5	4	4	1	1	1	1	2	1	0	0	3	1	1	0	2	2	2
5	5	5	4	3	3	3	3	1	4	5	4	3	5	3	3	5	3	5	4	3	5	3	3	5	0	0	0	0	0	0	0	0	0	0	0	0	0	0	0	0	0	0	0	0	0	0	1	2	2
5	5	4	5	5	5	5	3	1	5	5	2	5	5	5	5	5	5	3	5	4	5	5	5	3	5	2	5	4	5	5	5	2	5	5	1	2	1	2	1	1	1	1	1	2	0	0	2	2	2
5	5	4	4	5	5	5	5	5	3	5	5	5	5	5	5	3	5	5	5	4	5	5	5	4	5	4	4	5	5	5	5	4	4	4	0	3	0	0	0	3	0	0	1	3	0	0	2	2	2
5	3	5	4	5	4	3	5	5	5	5	5	5	5	4	5	3	5	3	3	5	5	3	3	5	2	5	4	3	5	5	5	2	5	3	0	0	0	2	2	3	0	3	2	3	3	0	4	4	4
2	2	3	3	4	5	4	5	4	5	5	5	5	5	5	5	5	5	4	5	5	5	5	5	5	5	5	4	4	5	5	5	1	5	3	3	0	0	1	0	2	3	0	1	3	3	0	1	1	1
5	3	5	5	5	5	5	5	5	3	5	5	5	5	5	5	5	5	2	5	5	5	5	5	5	5	2	5	5	5	5	5	3	5	1	2	3	0	1	0	0	2	1	2	3	0	0	2	4	2
5	5	5	5	5	5	2	5	4	2	5	5	5	5	5	5	5	5	5	5	5	5	5	5	5	5	3	3	4	5	5	5	3	5	1	0	1	0	1	0	1	0	0	2	1	0	0	1	1	2
5	3	4	5	5	5	3	5	5	5	5	4	5	5	4	5	5	5	5	5	5	5	5	5	5	5	3	5	5	5	5	5	3	3	3	1	1	2	2	1	4	3	1	3	3	1	3	2	2	2
5	5	4	5	5	5	3	4	5	5	5	5	5	5	5	4	5	5	5	5	5	5	5	5	5	5	4	4	3	5	5	3	4	4	5	0	2	3	0	0	0	0	0	2	3	3	0	2	2	5
4	5	5	5	5	3	5	5	5	5	3	4	5	5	4	3	5	5	5	5	5	5	5	5	5	5	1	5	5	5	5	5	2	5	2	0	3	3	1	0	3	0	0	3	0	3	0	5	2	4
5	5	5	4	5	5	5	5	5	5	5	5	5	5	5	5	5	5	5	5	5	5	5	5	5	5	5	5	5	5	5	5	2	5	2	1	2	0	1	1	2	2	0	3	1	3	1	2	2	2
5	5	5	5	5	5	5	5	5	5	5	5	5	5	5	4	4	5	5	5	5	5	5	4	5	5	4	4	3	4	5	5	4	5	4	0	1	0	0	0	0	0	1	0	1	0	0	2	2	2
1	5	5	5	5	5	5	4	5	5	5	3	5	5	3	5	5	5	3	5	5	3	4	5	5	5	5	5	3	5	5	5	3	5	1	0	1	2	1	0	3	0	0	3	3	0	2	1	1	1
5	5	4	4	4	5	4	4	4	2	3	5	5	5	4	5	4	5	4	5	5	5	5	4	4	5	2	5	4	5	5	4	4	5	3	2	3	3	2	0	2	3	1	3	3	1	2	2	2	3
5	3	4	5	5	5	5	5	5	5	4	5	4	5	5	5	5	4	5	5	5	5	4	5	5	5	4	3	4	5	5	4	4	5	4	1	1	0	0	1	0	0	0	0	2	3	1	1	1	1
5	5	5	2	5	5	5	5	5	4	5	5	5	5	5	5	4	5	5	5	5	5	5	5	5	5	4	2	4	4	5	5	2	5	1	1	1	0	1	0	0	0	0	0	3	0	0	1	1	2
5	5	5	5	5	5	5	4	5	5	5	5	5	5	5	5	5	5	5	5	5	5	5	5	5	5	5	5	5	5	5	5	3	5	2	1	1	2	2	1	2	1	1	2	2	2	0	1	2	2
5	5	4	3	4	5	4	4	5	4	3	4	4	3	5	5	4	3	3	4	2	5	3	5	3	3	4	2	4	4	4	4	3	3	2	0	2	3	0	0	0	0	0	2	3	3	0	5	1	2
5	1	5	5	5	5	1	5	5	4	5	3	5	2	5	5	2	4	3	1	4	5	2	5	5	1	1	1	2	2	4	2	2	5	2	1	1	0	1	0	1	0	1	1	2	1	0	2	2	1
5	5	4	3	4	5	2	5	4	4	5	5	5	5	4	5	5	3	3	4	4	5	4	5	3	3	5	5	4	5	5	5	3	5	4	1	1	0	0	0	2	2	1	2	1	1	0	1	1	1
3	5	5	1	5	5	5	5	1	3	4	2	5	4	5	3	3	5	5	5	5	3	5	1	5	5	4	3	1	5	5	5	1	4	2	0	1	0	1	3	2	2	0	1	0	1	0	2	2	3
5	5	5	5	5	5	5	5	5	5	5	5	5	5	5	5	5	5	5	5	5	4	5	5	5	5	1	5	3	5	5	5	3	5	3	1	1	2	1	1	2	1	2	2	2	2	1	2	2	3
5	5	5	5	5	5	5	5	5	5	5	5	3	5	5	5	5	5	5	5	5	5	5	5	5	5	1	5	3	5	5	5	5	5	5	1	1	2	1	1	3	2	2	2	2	0	0	4	2	2
5	5	5	5	5	5	1	5	5	5	5	5	5	5	2	5	5	5	5	5	1	2	5	4	5	5	5	5	4	5	5	5	1	5	2	1	1	1	2	0	2	1	1	1	2	2	0	3	4	2
5	5	5	5	5	5	5	5	5	5	5	5	5	5	4	5	3	5	4	5	4	5	5	5	5	5	3	5	5	5	5	5	1	5	5	1	1	1	0	1	1	0	0	2	1	0	1	2	2	2
5	5	5	4	5	5	5	5	5	5	5	5	5	5	4	5	2	5	4	5	4	5	5	5	5	5	4	5	5	5	5	5	3	5	3	0	0	0	0	1	1	1	0	3	1	0	0	4	3	2
3	2	5	4	2	0	3	4	2	4	2	4	3	5	4	3	3	3	4	4	4	2	3	3	3	3	2	3	1	5	5	3	2	4	2	2	2	2	2	2	2	2	1	2	2	2	1	3	4	4
5	5	5	4	5	5	4	5	3	3	5	4	5	5	5	4	5	5	5	4	5	5	5	4	5	0	0	0	0	0	0	0	0	0	0	0	0	0	0	0	0	0	0	0	0	0	0	3	2	3
5	5	4	2	5	5	5	5	1	5	5	5	5	5	3	5	4	5	4	5	4	5	3	5	5	5	1	5	5	5	5	5	3	5	5	2	1	0	1	0	0	2	0	1	2	0	3	3	1	2
5	5	4	3	5	5	5	5	5	5	5	5	4	5	5	5	5	5	3	5	3	5	5	5	5	5	2	5	3	5	5	5	3	4	4	0	0	0	0	0	0	0	0	1	0	0	0	1	2	2
5	5	5	5	5	5	5	5	5	5	5	5	5	5	5	5	5	5	5	5	5	5	5	5	5	5	3	5	5	5	5	5	2	5	2	0	0	3	0	0	0	2	3	1	2	0	0	1	1	2
5	5	4	4	5	5	5	5	5	5	5	5	5	5	3	5	4	5	3	5	4	5	4	5	4	5	1	5	5	3	5	5	5	5	5	1	0	0	0	1	0	0	0	3	1	0	0	1	1	1
4	3	5	2	4	4	3	5	2	5	3	5	5	5	4	3	3	5	3	3	4	4	4	5	5	2	4	1	2	5	5	2	1	2	5	0	1	2	1	0	1	0	0	2	2	2	1	4	2	2
4	3	5	2	4	4	3	5	2	5	3	5	5	5	4	3	3	5	3	3	4	4	4	5	5	2	4	1	2	5	5	2	1	2	5	0	0	1	2	3	1	0	0	0	3	3	2	4	2	2
5	3	3	2	5	5	3	4	5	4	4	5	5	5	4	4	4	5	5	5	5	4	5	4	5	5	2	4	5	5	5	4	3	5	4	1	0	0	0	0	1	1	0	3	1	2	0	1	2	2
5	5	5	5	5	5	4	5	5	5	5	5	5	5	5	5	5	5	5	5	5	5	5	5	5	5	5	5	5	5	5	5	5	5	3	1	0	2	1	0	0	1	0	3	2	3	0	2	4	2
5	1	3	5	5	5	1	2	1	5	5	5	5	5	5	5	5	5	5	5	5	1	5	5	1	5	1	5	5	5	5	5	1	5	5	0	3	0	0	0	0	0	0	3	0	0	0	2	1	1
5	1	1	3	5	5	1	5	5	2	3	4	2	5	4	5	5	5	2	1	2	1	4	4	4	3	2	3	4	5	5	3	3	4	3	0	1	0	1	1	0	0	1	0	0	0	1	4	3	3
4	4	5	4	5	5	4	5	5	5	5	5	4	5	5	5	5	5	5	5	5	5	5	5	5	5	4	4	5	5	5	5	4	4	4	0	2	1	0	0	0	0	0	1	0	1	0	1	1	1
5	4	5	3	5	5	5	5	4	3	3	5	5	5	5	5	5	5	5	5	5	5	5	5	5	5	5	5	5	5	5	5	5	4	5	1	1	2	2	1	4	3	1	3	3	1	3	4	2	2
4	2	5	4	5	5	3	5	5	5	5	5	5	5	4	5	4	4	4	4	5	3	5	4	3	5	1	3	3	5	4	3	3	5	5	0	1	2	1	0	3	0	0	3	3	0	2	2	2	2
5	1	5	1	5	5	5	3	2	2	5	5	3	5	5	5	5	5	5	5	4	5	5	4	4	5	5	3	4	5	5	4	1	5	1	0	2	2	3	1	1	0	0	3	2	2	0	3	4	3
5	4	5	5	5	5	4	5	5	4	5	5	5	5	5	5	5	5	5	5	5	5	5	5	5	5	1	5	5	5	5	4	1	5	2	0	1	0	0	0	0	0	0	0	1	1	0	1	1	2
5	5	5	3	4	5	5	5	5	4	3	5	5	5	5	5	5	5	2	5	5	5	5	5	3	5	3	2	5	5	5	3	1	5	5	0	1	1	0	0	2	0	0	1	3	1	0	1	1	2
5	4	5	5	5	5	4	5	5	5	5	5	5	5	5	5	5	5	5	5	5	5	5	5	5	5	4	5	5	5	5	5	5	5	5	0	0	0	1	0	0	0	1	0	1	1	0	1	1	2
5	5	4	5	2	5	3	5	1	5	4	5	4	1	5	5	1	3	5	1	5	5	5	5	5	5	3	5	3	5	5	5	4	1	4	0	1	3	1	0	0	0	0	0	3	1	0	3	4	2
5	4	5	5	5	5	1	5	5	5	5	5	5	5	5	5	5	5	5	5	5	5	5	5	5	5	4	5	5	5	5	4	5	5	5	3	1	1	0	0	0	3	0	0	0	0	0	1	1	1
5	3	4	2	5	4	4	4	4	5	3	3	5	5	3	4	4	5	4	5	5	4	4	4	5	5	3	4	4	5	5	5	4	4	4	2	1	2	2	1	2	3	2	2	3	2	2	2	2	2
5	5	4	5	5	5	5	5	5	5	3	5	5	5	5	5	5	5	4	4	4	5	5	5	5	5	5	5	5	5	5	5	5	3	5	0	1	0	0	0	0	0	0	1	2	0	0	1	1	2
5	3	5	5	5	5	3	5	5	5	5	5	5	5	5	5	5	5	5	5	3	1	3	1	5	4	5	5	5	5	5	5	1	5	1	1	2	2	1	1	2	1	2	2	2	2	1	1	2	2
5	5	4	4	5	5	5	4	5	5	5	5	4	5	5	5	5	5	5	5	5	5	4	5	5	5	3	5	5	5	5	4	3	4	1	0	2	3	0	0	0	1	0	0	0	0	0	1	1	2
5	3	4	3	5	5	5	5	5	5	5	5	5	5	5	5	5	5	5	5	5	5	5	5	5	5	3	4	5	5	5	5	2	5	4	0	1	0	0	1	0	0	0	1	2	2	2	2	1	2
5	5	4	5	5	5	5	5	5	5	5	5	5	5	1	5	5	5	4	5	4	5	4	5	3	5	5	4	5	4	5	5	5	3	5	0	1	3	0	1	1	0	0	3	3	2	0	2	2	3
5	1	5	3	5	5	5	5	4	4	5	5	5	5	4	5	5	5	5	5	5	5	5	5	5	5	4	4	3	5	5	4	3	5	1	0	1	0	0	0	1	0	1	1	0	0	0	1	1	2
5	3	4	3	5	5	1	5	4	4	5	5	4	5	5	5	5	5	5	5	5	3	4	4	5	5	3	4	3	5	5	4	2	4	2	1	1	0	1	0	1	0	1	1	2	1	0	2	2	2
5	4	4	5	5	5	5	5	5	2	2	5	5	5	5	5	5	5	4	5	5	3	5	2	5	5	4	5	5	5	5	5	2	5	4	2	1	2	2	3	2	2	0	1	1	0	0	3	2	3
5	5	5	5	5	5	5	5	5	5	5	5	4	5	5	5	5	5	4	5	5	3	5	5	5	5	5	4	5	5	5	5	3	5	4	2	1	2	1	0	1	1	1	1	1	0	0	2	3	2
5	3	4	4	5	5	5	5	5	5	2	4	5	5	5	5	4	3	5	2	5	5	4	3	5	3	2	2	5	5	5	5	2	5	5	2	2	1	1	0	2	1	2	1	2	1	1	3	2	2
2	3	5	5	5	5	5	5	5	3	4	5	5	5	3	1	3	1	3	5	3	3	5	5	1	4	5	2	3	3	2	2	5	1	2	3	3	4	1	1	1	1	1	2	2	1	1	4	4	2
5	1	5	5	5	5	5	5	5	5	5	5	5	5	5	5	5	5	5	5	5	3	5	5	5	5	1	4	5	5	5	5	1	2	1	1	1	2	1	1	2	1	2	3	3	1	0	1	2	2
4	5	5	5	5	5	5	5	5	4	5	5	4	5	4	5	5	5	4	5	5	5	5	5	4	5	5	5	4	5	4	5	4	5	3	1	2	1	1	0	2	0	0	2	2	0	0	1	1	1
5	2	5	5	5	5	5	5	5	5	5	5	5	5	5	5	5	5	5	5	5	5	4	5	5	5	4	5	5	5	5	5	5	5	5	3	2	1	1	0	2	2	0	0	1	2	1	2	2	2
5	4	4	3	5	5	4	5	5	4	5	5	5	5	4	5	5	5	5	5	5	3	5	5	5	5	4	3	5	5	5	5	2	5	3	1	2	0	0	0	3	2	0	3	3	3	0	2	2	3
5	5	1	5	5	5	5	5	5	5	5	1	5	5	5	3	3	5	5	1	5	5	5	5	5	1	5	1	1	4	5	5	1	1	5	3	0	0	0	1	0	3	3	3	3	3	0	4	2	2
5	5	5	5	5	5	5	5	5	5	5	5	5	5	5	5	5	5	5	5	4	4	5	5	5	5	4	5	5	5	5	5	5	5	4	0	1	0	0	0	1	0	0	1	3	1	0	3	1	2
5	1	5	3	5	5	5	5	5	5	5	5	5	5	3	5	5	5	3	5	5	5	5	5	5	5	5	3	5	5	5	5	5	3	5	2	2	1	1	0	1	2	0	1	1	0	0	2	2	2
4	5	4	3	5	5	5	5	5	5	5	5	5	5	3	5	5	5	4	5	5	5	5	5	5	5	5	5	5	5	5	5	3	4	2	0	0	0	0	2	0	0	0	3	0	1	0	2	1	1
5	3	4	5	5	5	4	5	4	5	5	5	5	5	3	5	5	5	5	5	5	3	5	4	5	5	5	5	5	5	5	5	4	5	3	0	1	1	2	0	2	1	0	3	1	3	0	3	2	3
5	5	5	3	5	5	5	5	5	5	5	5	5	5	5	5	5	5	5	5	5	5	5	5	5	5	2	5	5	5	5	5	2	5	2	0	2	0	0	0	0	0	0	1	1	0	0	1	1	1
5	5	5	5	5	5	5	5	5	3	5	5	5	5	5	5	5	5	5	5	5	5	5	5	5	5	1	5	5	5	5	5	5	5	5	0	1	0	0	0	0	0	0	0	1	1	0	2	2	2
3	5	4	2	5	5	3	5	4	5	3	5	4	5	5	5	4	3	2	4	5	5	5	3	5	5	5	4	5	4	4	3	3	3	4	2	1	3	3	3	2	1	3	3	3	2	0	4	4	4
5	5	5	5	5	5	4	5	5	5	5	5	5	5	5	5	5	5	5	5	4	5	5	5	5	4	5	4	3	5	5	5	4	4	2	0	1	2	1	1	2	1	1	2	3	2	1	3	2	1
4	5	5	4	5	5	5	5	5	5	5	5	4	5	4	3	5	5	4	4	5	1	5	5	5	5	2	5	5	5	5	5	5	5	4	2	1	0	2	2	1	3	1	3	2	1	3	3	2	2
4	5	5	2	5	4	4	3	5	4	4	5	3	5	5	1	5	5	4	3	5	3	1	5	4	4	5	5	4	5	5	5	1	2	3	3	3	0	1	2	1	2	0	0	3	3	0	1	1	1
5	5	4	5	5	5	5	5	5	1	5	5	5	5	4	5	5	4	5	5	5	2	4	5	5	5	3	5	5	5	5	5	4	5	1	2	3	3	3	0	2	2	1	3	3	3	2	5	3	4
5	5	5	4	5	5	4	5	4	5	5	5	5	5	3	5	5	5	5	5	4	5	5	5	5	5	5	5	5	5	5	5	4	5	5	0	1	1	0	1	1	0	0	0	1	0	0	4	2	2
4	4	4	4	5	5	4	3	4	5	4	5	4	5	5	4	5	3	5	5	4	5	4	4	5	5	4	4	4	5	5	5	3	4	3	0	1	0	1	0	1	0	0	2	1	0	0	1	2	2
5	3	5	5	5	5	3	5	5	5	5	5	5	5	5	5	5	5	4	5	5	5	5	5	5	5	5	5	4	5	5	5	5	4	3	1	2	1	2	1	3	0	0	1	1	1	0	2	2	2
5	5	5	4	5	4	5	4	4	3	5	5	5	5	5	5	4	5	4	5	5	5	5	5	5	5	2	5	5	5	5	5	4	4	4	0	2	2	2	2	2	2	1	3	2	2	2	1	1	1
4	5	4	5	5	5	5	4	4	5	5	5	5	5	3	5	5	5	4	5	3	5	5	5	5	4	5	5	5	5	5	4	2	4	2	1	2	1	0	0	0	1	0	3	3	3	0	1	2	2
3	2	5	3	5	5	5	5	5	5	4	5	5	5	5	3	5	5	3	5	5	5	5	5	5	5	4	4	5	5	5	5	3	4	3	1	0	2	1	0	0	1	0	3	2	3	0	1	1	2
5	5	5	5	5	5	5	5	5	5	5	5	5	5	4	5	5	5	3	5	3	5	5	5	5	5	4	5	5	5	5	5	2	5	2	1	1	0	1	0	2	0	0	3	3	1	0	2	1	2
4	5	5	4	5	5	5	5	5	5	4	4	5	4	5	5	5	5	5	4	5	4	5	5	5	0	0	0	0	0	0	0	0	0	0	0	0	0	0	0	0	0	0	0	0	0	0	2	2	2
5	5	5	5	5	5	5	5	5	5	5	5	5	5	5	5	5	5	5	5	5	5	5	5	5	5	5	5	5	5	5	5	4	5	3	1	0	0	0	0	0	0	0	0	0	0	0	2	2	2
5	5	5	4	5	5	2	5	5	5	4	5	5	5	5	5	4	4	4	1	5	5	5	4	5	5	5	4	5	5	5	5	5	5	2	1	1	2	2	1	4	3	1	3	3	1	5	2	2	4
5	4	5	5	5	5	5	5	5	4	5	5	5	5	5	5	5	5	5	5	5	5	5	4	5	5	1	5	5	5	5	5	3	5	5	2	2	1	0	0	0	1	1	1	1	1	0	2	2	2
5	4	5	5	5	5	1	5	5	5	5	5	4	5	2	5	5	5	5	5	5	5	4	3	5	5	1	5	5	5	5	5	2	4	5	1	2	0	1	0	1	0	0	3	1	3	1	2	2	2
5	5	5	4	5	5	5	4	5	5	5	5	5	5	5	5	4	5	5	5	5	5	5	5	5	5	5	2	5	5	5	5	3	5	3	1	2	1	0	0	0	1	0	3	3	3	0	1	2	2
5	5	5	4	5	5	5	5	5	5	5	5	5	5	5	5	5	5	5	5	5	5	4	5	5	5	4	5	5	5	5	5	2	5	3	0	3	0	0	0	0	0	0	0	0	0	0	1	2	1
4	3	5	5	5	4	4	5	5	5	5	4	3	5	3	5	5	5	5	5	5	5	5	5	5	5	1	5	5	5	5	5	2	5	2	1	3	1	1	0	1	1	0	0	0	0	0	1	1	1
5	5	5	4	5	5	5	5	5	5	5	5	5	5	5	5	5	5	3	5	5	1	5	5	5	5	4	2	5	5	5	5	5	5	4	3	1	1	1	2	1	3	1	3	3	3	2	1	1	4
5	5	5	5	5	5	5	5	5	5	5	5	5	5	5	3	5	5	5	5	5	3	3	2	5	5	3	5	4	5	5	5	5	5	2	0	1	2	1	0	1	0	0	2	2	2	1	2	2	2
5	5	5	4	5	5	5	4	5	5	3	5	5	5	4	5	5	5	5	4	5	5	5	5	5	5	5	5	5	5	5	5	5	5	5	0	0	1	0	1	1	0	0	1	0	0	0	1	1	1
2	3	4	4	5	5	3	4	3	3	4	5	4	5	3	1	3	1	3	5	3	3	4	4	1	4	5	2	3	3	2	5	4	1	2	1	0	2	2	1	2	1	0	2	2	2	0	2	2	2
5	5	5	4	5	5	5	5	5	5	5	5	5	5	3	4	5	4	4	5	5	5	4	5	4	5	1	5	5	5	5	5	4	4	5	3	1	3	1	0	3	1	1	3	3	2	0	5	4	4
5	4	5	5	5	5	4	5	5	5	5	5	5	5	4	5	5	5	3	5	3	5	5	5	5	5	4	5	5	5	5	5	5	5	3	1	1	0	0	0	0	1	0	2	3	2	0	3	2	2
5	3	3	2	5	5	3	3	4	4	5	5	4	5	5	5	5	5	4	5	4	5	4	5	5	5	5	5	5	5	5	5	3	4	3	1	0	0	0	0	1	1	0	2	1	2	0	1	2	2
5	4	5	5	5	5	4	5	5	5	5	5	5	5	5	5	5	5	4	5	5	5	5	5	5	5	5	5	5	5	5	5	2	5	3	0	0	0	0	0	1	0	0	1	0	1	0	2	2	2
4	5	4	5	5	5	5	4	3	5	5	5	5	5	5	5	5	5	5	5	5	5	4	5	4	5	5	5	4	5	5	5	2	5	2	1	0	0	1	0	1	1	0	1	1	2	0	2	2	2
4	3	4	5	5	5	4	4	3	5	5	5	4	5	5	5	4	4	3	5	3	5	3	4	4	5	5	5	4	3	5	3	3	3	2	1	2	2	2	1	0	1	1	2	3	2	0	3	2	4
5	5	5	5	5	4	5	5	4	4	5	5	5	5	5	3	5	5	5	5	5	4	5	2	5	5	5	4	3	5	5	4	4	5	3	1	2	1	2	1	1	1	1	1	2	0	0	4	4	2
5	1	5	5	5	5	1	5	5	5	5	3	5	5	5	5	5	5	5	5	5	5	5	5	5	5	5	5	5	5	5	5	5	5	5	1	1	2	1	1	0	1	3	1	3	0	0	2	2	1
5	5	5	5	5	5	5	5	5	5	5	5	5	5	5	5	5	5	5	5	5	5	5	5	5	5	3	5	5	5	5	5	2	5	2	1	2	1	0	0	0	1	0	3	3	3	0	2	2	2
5	3	4	5	5	5	4	5	4	5	5	5	5	5	3	5	5	5	5	5	5	3	5	4	5	5	5	5	5	5	5	5	4	5	3	1	1	0	1	0	1	0	0	0	1	1	0	4	2	5
5	1	5	5	5	5	1	5	5	5	5	3	5	5	5	5	5	5	5	5	5	5	5	5	5	5	5	5	5	5	5	5	5	5	5	1	1	0	1	0	2	0	0	3	3	1	0	3	2	3
5	5	4	5	2	5	3	5	1	5	4	5	4	1	5	5	1	3	5	1	5	5	5	5	5	5	3	5	3	5	5	5	4	1	4	0	1	0	0	1	3	0	0	0	0	0	0	1	2	2
5	5	5	5	5	5	5	5	5	5	5	5	5	5	5	5	5	5	5	5	5	5	5	5	5	5	1	5	5	5	5	5	5	5	3	1	1	2	1	1	0	1	3	1	3	0	1	4	3	2
4	5	5	5	5	3	5	5	5	5	3	4	5	5	4	3	5	5	5	5	5	5	5	5	5	5	1	5	5	5	5	5	2	5	2	0	1	0	0	0	1	0	1	1	1	0	0	2	1	1
5	5	5	5	5	5	5	5	5	5	5	5	5	5	5	5	5	5	5	5	5	5	5	5	5	5	3	5	5	5	5	5	2	5	2	1	1	2	1	1	2	1	2	3	3	1	0	2	2	1
5	3	4	5	5	5	4	5	4	5	5	5	5	5	3	5	5	5	5	5	5	3	5	4	5	5	5	5	5	5	5	5	4	5	3	1	2	1	2	1	3	0	0	1	1	1	0	2	2	2
4	5	5	5	5	3	5	5	5	5	3	4	5	5	4	3	5	5	5	5	5	5	5	5	5	5	1	5	5	5	5	5	2	5	2	1	1	2	2	0	2	3	2	1	3	1	0	2	2	2
3	3	5	5	5	5	4	5	5	4	4	5	5	5	5	5	5	5	4	5	5	3	5	4	5	5	4	4	4	5	5	4	3	5	3	1	1	1	2	2	1	0	1	0	0	1	0	2	1	3
5	3	4	5	5	5	5	5	5	5	4	5	4	5	5	5	5	4	5	5	5	5	4	5	5	5	4	3	4	5	5	4	4	5	4	1	1	0	1	0	2	1	0	1	1	1	0	2	2	2
4	5	5	5	5	5	5	5	5	4	5	5	4	5	4	5	5	5	4	5	5	5	5	5	4	5	5	5	4	5	4	5	4	5	3	1	0	1	1	1	0	1	1	1	1	1	0	1	2	3
5	3	4	5	5	5	5	5	5	5	4	5	4	5	5	5	5	4	5	5	5	5	4	5	5	5	4	3	4	5	5	4	4	5	4	0	1	0	0	0	1	0	0	1	3	1	0	3	1	2
5	4	5	5	5	5	3	5	5	5	4	5	5	5	3	5	5	5	4	5	5	3	5	5	5	5	5	4	5	5	5	5	3	5	2	0	3	1	0	0	1	0	1	1	3	1	0	1	1	3
4	5	4	5	5	5	5	4	3	5	5	5	5	5	5	5	5	5	5	5	5	5	4	5	4	5	5	5	4	5	5	5	2	5	2	1	1	2	2	1	2	1	1	2	2	2	0	4	2	2
5	2	5	5	5	5	5	5	5	5	5	5	5	5	5	5	5	5	5	5	5	5	4	5	5	5	4	5	5	5	5	5	5	5	5	1	0	1	1	1	2	1	0	1	3	2	1	2	2	2
5	3	4	5	5	5	3	4	5	5	5	5	3	5	5	5	3	5	5	4	4	4	5	4	5	3	4	4	3	5	5	5	3	5	2	3	2	3	2	1	2	3	2	1	3	2	1	3	3	2
5	4	4	5	5	5	4	5	4	5	5	5	5	5	5	5	5	5	4	5	5	5	5	5	5	5	5	4	4	5	5	5	1	5	3	0	1	2	0	0	1	0	1	3	2	2	1	2	2	2
5	5	5	5	5	4	5	5	4	4	5	5	5	5	5	3	5	5	5	5	5	4	5	2	5	5	5	4	3	5	5	4	4	5	3	2	2	0	1	0	1	1	0	3	2	2	0	2	1	2
5	5	5	5	5	5	2	5	4	2	5	5	5	5	5	5	5	5	5	5	5	5	5	5	5	5	3	3	4	5	5	5	3	5	1	1	0	2	1	0	0	1	0	3	2	3	0	1	2	2
5	5	5	5	5	5	5	5	5	5	5	5	5	5	5	3	5	5	5	5	5	5	5	5	5	5	3	3	5	5	5	5	4	3	3	1	2	1	2	3	2	0	3	2	3	3	0	4	4	4
4	5	4	5	5	5	5	4	3	5	5	5	5	5	5	5	5	5	5	5	5	5	4	5	4	5	5	5	4	5	5	5	2	5	2	0	0	1	1	1	1	1	1	3	2	3	0	2	2	2
5	2	5	2	5	5	3	4	5	5	4	5	5	5	5	5	5	4	5	5	5	1	5	5	5	5	1	4	5	5	5	5	5	4	5	1	2	2	1	0	1	1	1	2	3	3	0	2	2	2
5	4	5	5	5	5	3	5	5	5	4	5	5	5	3	5	5	5	4	5	5	3	5	5	5	5	5	4	5	5	5	5	3	5	2	1	0	3	1	0	2	0	1	2	3	3	0	2	2	2
2	4	2	3	2	3	2	5	5	5	5	5	5	5	5	5	5	5	5	5	5	5	5	5	5	5	5	5	5	5	5	5	5	5	5	3	3	3	3	3	3	3	3	3	3	3	#NULL!	3	2	3
4	5	5	5	3	4	5	4	4	4	4	5	3	5	4	5	5	4	5	5	3	5	4	5	5	0	0	0	0	0	0	0	0	0	0	0	0	0	0	0	0	0	0	0	0	0	0	2	2	3
3	4	4	4	4	3	3	3	4	4	4	4	5	3	4	4	4	4	5	3	3	3	5	5	3	4	4	4	4	4	3	3	3	4	4	3	3	3	3	3	3	3	3	3	3	3	#NULL!	2	2	2
3	4	3	4	2	4	2	2	2	3	5	3	3	3	5	5	3	4	1	3	2	4	1	5	3	3	5	5	5	4	1	5	5	3	5	1	1	2	1	5	1	1	3	1	1	1	3	5	4	4
3	4	4	4	4	3	3	5	5	3	4	4	4	4	5	3	3	3	4	4	4	4	4	5	3	3	3	5	5	3	4	3	4	4	4	0	1	2	2	2	0	0	1	2	2	2	0	4	2	1
5	5	5	5	5	5	5	5	5	4	5	5	5	3	5	5	3	4	3	4	2	4	2	2	4	3	4	4	4	4	4	3	3	2	4	2	2	2	2	2	3	3	4	2	3	1	3	5	3	2
3	4	1	3	2	3	2	1	5	2	3	3	2	4	2	3	5	5	5	5	4	5	5	5	5	5	5	5	5	5	5	4	5	5	5	1	1	1	1	1	1	1	1	1	1	0	#NULL!	4	2	5
5	5	4	5	1	5	3	5	5	5	4	1	5	5	5	5	4	5	5	5	3	5	5	5	5	5	5	4	5	1	5	3	5	5	5	0	0	1	2	1	1	0	1	2	1	1	0	3	2	3
3	4	1	3	2	1	5	3	2	3	4	1	3	2	4	1	5	3	4	1	1	3	2	4	1	5	3	3	2	4	5	3	4	1	1	3	3	3	3	3	3	3	3	3	3	3	3	1	1	5
5	5	4	5	1	5	3	5	5	5	5	4	5	1	5	5	3	5	5	5	4	5	1	5	5	3	5	5	5	3	4	5	5	5	4	1	0	3	2	2	0	1	0	3	2	2	0	4	1	5
3	3	3	3	4	5	2	5	5	4	4	4	5	5	5	4	4	5	5	5	3	5	5	5	5	5	4	4	5	4	5	3	5	5	4	0	1	2	2	2	0	1	2	2	2	0	#NULL!	2	4	5
5	5	2	4	5	5	1	5	5	3	2	5	5	5	5	3	2	4	5	5	1	5	3	5	5	5	3	2	4	5	5	1	5	5	3	3	3	3	3	3	3	3	3	3	3	3	3	3	3	3
4	4	4	4	4	3	2	4	4	4	4	4	3	4	4	4	4	4	3	3	2	4	3	5	4	4	4	4	4	4	3	2	4	4	4	3	3	3	3	3	3	3	3	3	3	3	#NULL!	1	2	2
3	4	5	3	3	0	4	4.5502	4.27711	4.33735	4.40964	4.55823	4.55823	4.64257	4.34538	4.40161	4.48193	4.60643	4.30242	4.49194	4.34274	4.16466	4.39357	4.38153	4.4739	4.4498	3.46586	4.07229	4.06426	4.5261	4.53815	4.28514	3.04418	4.15261	3.08032	0	0	1	2	1	0	0	1	2	1	1	#NULL!	1	2	2
4	5	3	5	4	3	3	4	5	5	3	4	3	4	5	5	3	5	3	3	3	5	5	5	4	5	5	3	5	4	3	3	4	5	5	0	0	1	2	1	0	0	1	2	1	1	#NULL!	1	2	2
5	5	4	5	4	5	4	5	3	2	4	5	5	1	5	3	4	5	3	5	4	3	3	3	5	5	3	4	2	3	2	4	2	2	4	2	4	3	2	4	2	4	4	2	3	1	2	3	3	1
5	5	2	4	5	4	5	5	1	4	4	3	3	2	4	3	3	4	4	4	4	5	3	3	3	5	4	5	5	3	4	3	3	3	5	1	1	3	1	2	3	3	3	1	1	1	1	2	2	2
4	5	3	5	4	5	4	3	3	4	4	5	3	3	3	5	2	4	2	3	2	3	2	4	2	3	3	4	1	1	2	4	1	5	3	2	5	5	3	4	2	5	1	3	3	4	2	1	2	2
3	4	5	5	5	5	4	4	5	5	5	4	5	4	1	5	5	5	4.30242	4.49194	4.34274	2	4	2	2	3	2	3	2	4	3	3	2	3	3	1	2	2	1	2	1	1	3	1	1	1	1	2	2	1
3	4	3	4	2	2	2	3	4	2	3	2	4	3	4	2	3	4	4	2	2	4	3	5	3	4	2	3	4	2	2	2	3	4	2	1	0	3	2	2	1	0	3	2	2	0	#NULL!	1	2	2
3	4	4	4	4	4	4	3	3	4	5	5	5	3	5	5	2	5	5	5	1	1	5	5	5	5	5	2	5	5	5	1	2	4	2	2	4	4	3	4	3	4	2	4	3	3	4	3	3	3
2	4	2	3	2	2	4	2	4	2	2	2	3	2	4	2	2	3	3	2	4	2	3	3	2	4	2	2	3	2	2	4	2	4	2	0	0	1	2	1	0	0	1	2	1	1	#NULL!	2	2	1
5	5	5	5	4	2	5	5	4	5	5	5	4	5	2	5	5	5	5	5	4	5	2	5	5	0	0	0	0	0	0	0	0	0	0	0	0	0	0	0	0	0	0	0	0	0	0	2	1	2
2	4	2	3	2	2	4	3	3	2	4	2	3	2	3	2	4	2	4	2	2	3	2	3	2	4	2	3	3	2	3	2	4	2	2	0	0	1	2	1	1	0	0	1	2	1	1	4	1	2
3	4	1	3	2	1	5	3	4	1	1	2	4	3	4	1	1	3	4	1	5	3	3	2	3	4	1	1	3	2	1	5	3	4	1	0	0	1	2	1	0	0	1	2	1	1	#NULL!	4	2	2
5	5	4	5	1	5	1	5	3	1	3	4	1	5	3	3	5	5	5	5	5	5	5	5	5	5	1	5	5	5	5	5	5	5	1	1	0	3	2	2	0	0	3	2	2	0	1	5	3	4
4	4	4	4	4	4	4	3	2	3	4	4	2	2	4	3	5	5	4	5	1	5	5	3	5	5	3	4	4	4	4	5	3	3	3	2	2	2	2	2	1	3	3	3	1	1	3	2	4	5
[truncated: 42 more columns]
